# Supplementary material for: Microglial Activation Is Associated With Vasoprotection in a Rat Model of Inflammatory Retinal Vasoregression
Source: Front Physiol. 2021 Apr 26;12:660164. doi: 10.3389/fphys.2021.660164 (PMC8107726; doi:10.3389/fphys.2021.660164)
Supplement: Supplementary file 1 [file Table_1.xlsx]

## Sheet: SampleList
Sample ID	Strain	Treatment
93	SD	Control
94	SD	Control
97	SD	Control
99	SD	Control
100	SD	Control
101	SD	Control
2779	PKD	Control
2780	PKD	Control
2781	PKD	Control
2789	PKD	Control
2790	PKD	Control
2799	PKD	Control
2262	PKD	Clodronate
2263	PKD	Clodronate
2274	PKD	Clodronate
2638	PKD	Clodronate
2600	PKD	Clodronate
2286	PKD	Controlliposomes
2292	PKD	Controlliposomes
2293	PKD	Controlliposomes
2294	PKD	Controlliposomes
2295	PKD	Controlliposomes
2623	PKD	Controlliposomes

## Sheet: RawData
Gene	93	94	97	99	100	101	2779	2780	2781	2789	2790	2799	2262	2263	2274	2638	2600	2286	2292	2293	2294	2295	2623
C1s	24.9672	24.4849	23.2181	23.5113	24.8425	25.3622	24.1913	23.4933	24.4439	24.2291	24.2538	24.1151	23.0147	22.5657	22.9893	23.7304	23.5842	23.4725	22.7809	22.4399	22.6659	23.9419	24.0414
C3	23.6409	24.4517	22.677	23.8007	25.1338	24.4904	23.1292	22.834	23.4455	23.0278	23.0404	22.8985	22.4286	22.1717	22.1183	22.9724	22.9102	22.4501	21.2569	21.4187	21.0128	22.083	22.9771
Fcgr2a	32.6774	30.9847	31.2092	30.9738	31.3729	31.4193	32.0417	31.292	31.1915	32.0429	31.8523	31.3749	30.7232	30.3349	30.9771	32.1778	31.5527	32.6614	31.3819	30.2819	31.2592	31.3286	31.9007
Fcgr3a	25.0742	24.3862	23.7613	23.5357	25.5814	25.8274	24.9532	23.784	24.937	23.7273	23.89	24.097	24.0254	24.3671	24.6362	24.558	24.5931	23.8564	23.0517	23.0602	22.8975	24.1479	24.1089
Il18	24.3564	24.8914	24.1655	24.3086	25.3539	25.2322	25.6022	24.4124	25.7411	24.8748	23.9553	24.3794	24.6467	25.2039	25.5079	25.6924	25.3677	24.7071	24.6133	25.3779	23.8896	25.2695	25.183
Il1b	29.0076	28.0997	28.9589	28.5128	28.9348	28.4611	28.5668	27.9677	28.7778	28.3733	27.8608	28.0475	27.7706	27.3275	27.8354	28.9034	28.07	28.9602	28.1869	27.0039	27.2001	28.1059	28.783
Il6	31.9186	33.7129	32.4815	32.1451	35.1598	33.3172	32.6443	32.6904	32.1675	32.6428	32.4249	31.7094	31.8085	32.9356	32.3531	33.108	32.4021	32.2182	31.3063	31.3019	32.2533	31.0954	32.5457
Nos2	27.08	28.5878	26.8609	27.1916	28.1693	27.7788	29.9793	28.3051	29.4277	27.8142	26.9256	27.7793	27.1921	27.7851	27.8931	30.5615	27.8362	29.4383	27.206	29.8604	27.9164	30.1469	29.2934
Tnf	33.3099	33.9347	32.7403	33.5842	33.4603	33.8076	33.3639	33.1035	34.3722	32.9356	33.6951	33.7122	32.8307	34.5102	34.5094	33.823	34.0065	33.7789	32.5287	33.7193	33.4931	33.5641	33.2553
Arg1	23.197	24.144	23.19	23.3223	23.9584	23.9197	24.5288	23.4564	24.2921	24.0372	22.314	23.7042	23.2354	22.8586	23.8947	25.634	24.237	23.8673	23.974	24.2359	24.0832	24.7515	24.6956
18S	5.52921	6.88822	7.01594	7.01798	6.68028	7.19178	7.17785	7.56201	8.14838	6.81551	6.54523	6.35962	6.45099	7.84179	8.60547	6.84329	6.77046	6.54041	6.44895	7.45181	7.16622	6.60315	6.64935
Fcer2		32.5516	32.8844	32.1078	34.0602	29.0224	33.6296	32.2963	33.2062	34.4199	34.0708	33.5191	33.4221	33.2762	34.2814	34.8724	33.2961	33.5485	31.9468	31.873	33.3783	34.1278	34.1925
Chi3l3							34.9714			28.112	27.5139	28.4234
Igf1	21.9526	21.3923	20.9767	20.8879	22.2001	22.0334	22.1352	21.6291	21.8769	22.0203	21.9301	22.1941	21.8336	21.5919	22.3091	22.9518	22.3021	22.3861	22.3082	21.7981	22.1047	22.5337	22.4193
Il10	31.8112	32.395	32.961	31.2745	34.0126	32.5452	32.7505	31.9939	32.423	32.3107	32.3577	31.9538	33.0558	32.6998	34.2089	34.0262	32.2797	34.0032	33.118	30.8374	32.4394	32.4207	33.2551
Il13	33.2659						31.3254		29.1169	28.9879				15.2029					28.8222
Mrc1	27.4665	25.7772	26.2465	25.4994	26.1125	26.2742	26.6176	25.9772	26.0536	26.1938	25.817	25.9216	25.6154	24.5796	25.9773	27.0765	26.2497	27.3077	26.3984	24.7887	25.7627	26.1644	26.2352
Mrc2	23.1696	22.7245	21.8156	22.365	23.1628	24.3056	23.4698	22.7211	22.7953	23.9458	23.0515	22.1625	21.6593	22.1993	22.5717	23.1273	22.7183	23.1588	21.8509	22.3726	23.5967	23.8079	22.9813
Retnla							28.761	31.8558										29.728
Socs3	27.1106	26.6105	24.4792	25.7619	27.1262	26.9495	22.4247	22.2564	22.3477	22.0775	22.338	22.2489	21.6219	21.544	21.7887	22.0407	21.7118	21.9943	21.8216	21.8262	22.0771	22.1579	22.3199
Stab1	26.6252	25.7669	25.9418	25.0748	26.1357	25.9629	26.471	26.0016	26.0706	26.1793	25.8403	26.0486	25.4758	24.8428	26.1871	26.1943	26.4253	26.7302	26.1295	24.8722	25.6536	26.5224	25.8986
Tgfb1	23.1795	22.4635	22.6488	22.1988	23.2596	23.5264	22.9809	23.068	22.2075	23.0437	23.049	23.0772	22.1608	21.5354	21.9553	23.1837	23.1604	23.1005	22.8485	21.9556	22.269	23.0989	23.0389
Tgfb2	20.1634	20.1371	20.073	20.3357	20.7816	21.2078	20.7082	20.5685	20.5468	20.9651	20.0421	20.475	19.7274	19.7196	20.1846	21.2877	19.9176	20.9014	20.029	18.3872	20.5466	20.0803	20.8794
Timp1	23.3766	22.7626	20.4211	22.1703	22.7507	23.1102	22.1739	22.4092	21.9154	22.3826	21.0402	21.3579	21.3077	21.1033	22.2724	21.9694	20.6204	21.0447	21.4846	20.4986	21.4624	21.0044	20.6953
Trem2	29.304	29.6193	28.4331	28.7315	30.1669	29.0805	30.3656	30.4637	29.5409	29.4453	29.5125	29.0519	29.7842	29.8839	30.8912	29.3433	29.6266	29.2165	29.233	28.9129	28.3972	28.6045	29.372
Tyrobp	23.7908	23.4545	23.1418	23.0654	24.5042	24.0641	23.1248	22.7047	23.1229	23.0288	22.9583	22.9697	22.365	22.3903	22.8711	23.4273	23.3597	22.9835	22.1587	21.8529	21.8695	23.0497	23.2611
Itgam	25.9223	26.3473	25.3333	25.7861	26.6403	26.2018	25.3433	25.3169	25.6756	25.7347	25.182	24.9894	24.9781	24.9967	25.6507	26.2411	25.6105	24.7933	24.0888	24.4581	24.4488	24.9556	25.2446
Cd74	22.542	21.3473	20.1928	21.0529	22.1851	21.168	21.9737	21.2119	22.0234	21.9005	21.5777	21.418	21.4386	20.339	21.2211	21.2226	21.4657	21.7075	21.9288	20.1399	21.0151	21.5384	21.4018
Aif1	24.704	24.7746	24.4148	24.385	25.4267	25.2247	24.8651	24.5815	25.8218	25.203	24.4715	24.2353	24.5208	24.7083	26.2616	25.3519	25.1536	24.4163	23.7926	24.0385	23.8319	24.2184	24.8064
Bdnf	24.9406	25.0666	24.9751	24.9113	24.9271	25.462	26.0523	25.4018	26.6334	25.9672	26.3007	25.7962	25.5214	27.2463	26.9506	26.5932	25.944	25.5745	25.7936	26.2489	25.9068	25.8455	25.9306
C5ar1	27.5185	26.0727	26.0811	25.8564	26.7094	26.695	26.1922	25.8533	26.1042	26.3126	26.2137	26.283	25.9122	25.7937	26.0687	26.8254	26.7994	26.5927	26.3747	25.4015	25.6782	26.3103	26.5122
C5ar2	28.1298	27.2697	27.222	27.5035	28.6915	28.751	26.9227	27.193	28.5659	28.1794	28.1398	28.1315	27.9675	27.7935	28.0484	28.8428	28.3135	27.4915	27.1928	26.5161	26.7694	27.9474	28.147
Cntf	22.4744	22.6572	22.4703	22.8142	23.8477	24.0011	22.2645	22.1314	22.9786	23.1193	22.3367	22.1875	22.1243	21.9381	22.7703	23.4682	22.1515	22.108	22.0383	22.3342	22.5481	22.5385	22.8221
Fgf2	22.6553	23.3708	20.9841	22.5426	23.3733	23.1613	19.5852	19.8237	19.9801	19.746	19.5486	19.615	20.0938	19.7707	20.2782	21.4755	20.2847	20.3302	19.8036	20.0047	19.9729	20.1214	20.2753
Gfap	22.471	22.5994	20.6627	22.6363	23.5867	22.9786	20.0191	20.0403	20.2224	20.1646	19.9742	19.7738	19.5604	19.4425	19.8087	20.3797	19.8893	19.7018	19.2702	19.1903	19.7423	20.0341	20.0877
Icam1	25.4271	24.5108	24.5505	24.2325	25.4126	25.1788	24.289	23.9749	24.1638	23.9884	23.669	23.8809	23.5718	23.1269	24.0041	24.3818	23.9704	24.3272	23.8805	23.2134	23.7553	24.1942	24.2533
Pgf	26.7011	25.726	25.5002	25.2086	25.8927	25.9355	25.8379	25.324	25.7134	25.5702	25.7584	25.3707	24.9826	24.428	24.7436	25.4159	25.2015	26.0548	25.0752	24.3839	25.0281	25.5724	25.3973
Vegfa	20.0682	20.5067	20.5616	20.3099	20.1606	20.7652	20.2919	21.0083	21.0472	20.9667	20.7871	20.3412	20.4338	20.2032	20.9974	22.2063	20.968	21.1416	21.1732	21.2917	21.2498	21.1039	21.1532
Chi3l1	20.1428	20.033	19.0252	20.72	20.816	21.4256	19.1009	18.8546	19.2367	19.4037	18.0812	18.2245	18.7142	18.9509	19.376	19.7635	18.6479	19.0685	18.7191	19.4308	18.7453	19.0456	19.0489
Edn2	28.4304	29.8513	25.0987	27.2481	28.2473	28.294	23.8646	23.3671	23.7063	23.2125	23.3231	23.0597	23.4921	23.954	24.0204	24.2292	23.2274	23.3648	23.2975	23.3698	23.0109	23.1432	23.2748
Lcn2	23.2891	23.2772	22.7164	26.9201	23.6239	24.9101	22.3749	21.9868	22.3795	22.4168	21.9503	22.086	22.102	21.8976	21.9866	22.4854	22.3669	22.2777	20.9741	21.4877	21.1145	21.8073	22.814
Lgals3	22.2734	22.0768	20.9623	21.7121	22.4253	23.4041	22.2082	20.9472	21.6204	21.6418	20.3797	21.4595	20.1604	19.8307	20.7117	21.5077	20.7328	20.8148	20.0292	20.6374	20.6617	21.6577	21.6524
Serpina3n	26.3635	26.3943	21.4997	25.8279	24.6891	28.6521	20.9678	19.6382	22.9725	21.7998	22.6706	21.4469	22.225	21.4133	21.7108	21.9099	21.5901	21.9271	20.0014	20.2292	21.3576	18.3034	22.3176
Sphk1	25.4484	26.1337	25.9652	25.5454	26.3391	25.9829	25.9662	25.6233	25.685	25.6232	25.256	25.4786	24.7803	24.648	25.2435	25.694	25.2534	25.1628	24.8444	24.7343	24.4015	25.6513	25.7636
Tnfrsf12a	25.6859	25.9631	25.8728	25.7083	25.9824	25.6408	24.9403	25.0275	24.7993	24.9965	24.424	24.9006	23.8639	23.6921	24.9292	25.472	24.3099	24.6066	24.2727	24.2522	24.4214	24.6265	24.922
B2m	18.1782	17.6203	17.524	17.7178	18.3362	17.9847	17.4074	17.2819	17.4944	17.9313	17.3978	17.721	16.6018	16.549	17.0058	18.2334	17.5421	17.6924	17.3824	16.4723	16.3261	17.6945	17.8768
Mrpl19	22.5137	22.9204	23.1587	22.9866	23.3851	23.8091	23.3221	23.0842	23.6013	23.3736	23.1381	23.3058	22.7775	22.9941	23.3364	24.4274	23.666	23.739	23.3933	23.317	23.664	23.8239	23.8854
Ywhaz	16.9623	16.9524	17.4461	17.8836	17.8919	18.0218	17.6924	17.7433	18.2983	18.1661	18.0806	17.9132	17.0373	17.4349	18.1684	19.105	18.0188	18.2356	17.8729	18.1702	17.9696	17.9197	18.4495
	Reference genes are highlighted in red
	The column numbers are identical to the sample numbers detailed on the sample list page

## Sheet: Primers
Gene Name	Taqman Assay ID	Target Color	Reporter	Quencher
18S	Hs99999901_s1	RGB(255,127,0)	FAM	NFQ
Aif1	Rn00574125_g1	RGB(51,161,201)	FAM	NFQ
Arg1	Rn00691090_m1	RGB(238,220,130)	FAM	NFQ
B2m	Rn00560865_m1	RGB(176,23,31)	FAM	NFQ
Bdnf	Rn02531967_s1	RGB(238,18,137)	FAM	NFQ
C1s	Rn00594278_m1	RGB(176,23,31)	FAM	NFQ
C3	Rn00566466_m1	RGB(0,0,255)	FAM	NFQ
C5ar1	Rn02134203_s1	RGB(176,23,31)	FAM	NFQ
C5ar2	Rn02376766_s1	RGB(0,0,255)	FAM	NFQ
Cd74	Rn00565062_m1	RGB(238,44,44)	FAM	NFQ
Chi3l1	Rn01490608_m1	RGB(0,245,255)	FAM	NFQ
Chi3l3	Rn01523660_g1	RGB(238,44,44)	FAM	NFQ
Cntf	Rn00755092_m1	RGB(0,139,69)	FAM	NFQ
Edn2	Rn00561135_m1	RGB(238,220,130)	FAM	NFQ
Fcer2	Rn00591914_m1	RGB(142,142,56)	FAM	NFQ
Fcgr2a	Rn04219600_m1	RGB(0,139,69)	FAM	NFQ
Fcgr3a	Rn01483598_m1	RGB(238,238,0)	FAM	NFQ
Fgf2	Rn00570809_m1	RGB(238,238,0)	FAM	NFQ
Gfap	Rn01253033_m1	RGB(139,137,112)	FAM	NFQ
Icam1	Rn00564227_m1	RGB(238,121,66)	FAM	NFQ
Igf1	Rn00710306_m1	RGB(51,161,201)	FAM	NFQ
Il10	Rn01483988_g1	RGB(238,18,137)	FAM	NFQ
Il13	Rn00587615_m1	RGB(176,23,31)	FAM	NFQ
Il18	Rn01422083_m1	RGB(139,137,112)	FAM	NFQ
Il1b	Rn00580432_m1	RGB(238,121,66)	FAM	NFQ
Il6	Rn01410330_m1	RGB(142,56,142)	FAM	NFQ
Itgam	Rn00709342_m1	RGB(142,142,56)	FAM	NFQ
Lcn2	Rn00590612_m1	RGB(255,127,0)	FAM	NFQ
Lgals3	Rn00582910_m1	RGB(142,142,56)	FAM	NFQ
Mrc1	Rn01487342_m1	RGB(0,0,255)	FAM	NFQ
Mrc2	Rn01456616_m1	RGB(0,139,69)	FAM	NFQ
Mrpl19	Rn01425270_m1	RGB(0,0,255)	FAM	NFQ
Nos2	Rn00561646_m1	RGB(198,113,113)	FAM	NFQ
Pgf	Rn00585926_m1	RGB(142,56,142)	FAM	NFQ
Retnla	Rn00584229_m1	RGB(238,238,0)	FAM	NFQ
Serpina3n	Rn00755832_mH	RGB(238,44,44)	FAM	NFQ
Socs3	Rn00585674_s1	RGB(139,137,112)	FAM	NFQ
Sphk1	Rn00682794_g1	RGB(51,161,201)	FAM	NFQ
Stab1	Rn01453547_m1	RGB(238,121,66)	FAM	NFQ
Tgfb1	Rn00572010_m1	RGB(142,56,142)	FAM	NFQ
Tgfb2	Rn00676060_m1	RGB(198,113,113)	FAM	NFQ
Timp1	Rn01430873_g1	RGB(0,245,255)	FAM	NFQ
Tnfa	Rn00562055_m1	RGB(0,245,255)	FAM	NFQ
Tnfrsf12a	Rn00710373_m1	RGB(238,18,137)	FAM	NFQ
Trem2	Rn01512170_m1	RGB(238,220,130)	FAM	NFQ
Tyrobp	Rn01475740_m1	RGB(255,127,0)	FAM	NFQ
Vegfa	Rn01511602_m1	RGB(198,113,113)	FAM	NFQ
Ywhaz	Rn00755072_m1	RGB(0,139,69)	FAM	NFQ
