# Supplementary material for: Microglial Activation Is Associated With Vasoprotection in a Rat Model of Inflammatory Retinal Vasoregression
Source: Front Physiol. 2021 Apr 26;12:660164. doi: 10.3389/fphys.2021.660164 (PMC8107726; doi:10.3389/fphys.2021.660164)
Supplement: Supplementary file 2 [file Table_2.xlsx]

## Sheet: RT-qPCR Primer
Gene	Assay ID	RefSeq
Ahr	Rn00565750_m1	NM_013149.2
Atf2	Rn00578832_m1	NM_031018.1
Egr1	Rn00561138_m1	NM_012551.2
Jun	Rn99999045_s1	NM_021835.3
Mapk1	Rn00671828_m1	NM_053842.1
Nab2	Rn01505955_m1	NM_001134874.1
Rela	Rn01502266_m1	NM_199267.2
Sox9	Rn01751070_m1	XM_003750950.3
Sry	Rn04224592_u1	NM_012772.1
Stat3	Rn00680715_m1	NM_012747.2	XM_006247257.2	XM_006247258.2	XM_006247259.2
